# Supplementary material for: Histopathological Images and Multi-Omics Integration Predict Molecular Characteristics and Survival in Lung Adenocarcinoma
Source: Front Cell Dev Biol. 2021 Oct 11;9:720110. doi: 10.3389/fcell.2021.720110 (PMC8542778; doi:10.3389/fcell.2021.720110)
Supplement: Supplementary Table 2 — Hazard ratio of histopathological image features in univariate Cox analysis. [file Table_2.XLSX]

## Sheet: Table S2
Table S2. Hazard ratio of histopathological image features in univariate Cox analysis.
Histopathological image features	HR	Lower 95%CI	Upper 95%CI	p value
AreaOccupied_AreaOccupied_Cells	0.938965	0.691629	1.27475	0.686409
AreaOccupied_Perimeter_Cells	1.37259	1.01316	1.85955	0.0409195
AreaOccupied_TotalArea_Cells	1.06154	0.78476	1.43595	0.698409
Count_Cells	0.881757	0.648905	1.19817	0.421194
Count_mRNA	0.82992	0.612172	1.12512	0.229875
Granularity_10	1.07413	0.795278	1.45074	0.641013
Granularity_11	0.957416	0.709089	1.29271	0.776361
Granularity_12	0.964316	0.713325	1.30362	0.813256
Granularity_13	1.04341	0.772321	1.40966	0.78189
Granularity_14	0.887919	0.655732	1.20232	0.442119
Granularity_15	0.809679	0.599384	1.09376	0.168854
Granularity_16	0.65776	0.484026	0.893854	0.00742718
Granularity_1	0.9893	0.730896	1.33906	0.944475
Granularity_2	0.913911	0.67472	1.2379	0.56092
Granularity_3	1.00525	0.743524	1.35911	0.972847
Granularity_4	0.891525	0.66018	1.20394	0.453794
Granularity_5	1.14602	0.848748	1.54741	0.373683
Granularity_6	1.10919	0.820925	1.49869	0.499735
Granularity_7	1.10835	0.819739	1.49857	0.503861
Granularity_8	1.26157	0.933148	1.70559	0.130981
Granularity_9	1.14048	0.843672	1.54171	0.392728
Intensity_LowerQuartileIntensity	0.827539	0.611681	1.11957	0.219619
Intensity_MADIntensity	1.25247	0.922628	1.70023	0.148861
Intensity_MaxIntensity	1.09696	0.812284	1.4814	0.546051
Intensity_MeanIntensity	0.81472	0.602342	1.10198	0.183591
Intensity_MedianIntensity	0.860844	0.636567	1.16414	0.330534
Intensity_PercentMaximal	1.16249	0.858226	1.57461	0.330819
Intensity_StdIntensity	1.13991	0.841465	1.54421	0.397833
Intensity_TotalArea	1.06154	0.78476	1.43595	0.698409
Intensity_TotalIntensity	0.975159	0.72133	1.31831	0.870109
Intensity_UpperQuartileIntensity	0.96126	0.711065	1.29949	0.797287
Mean_Cells_AreaShape_Area	1.09632	0.810089	1.48367	0.551398
Mean_Cells_AreaShape_Compactness	0.977092	0.721709	1.32285	0.880826
Mean_Cells_AreaShape_Eccentricity	0.992909	0.733934	1.34327	0.963191
Mean_Cells_AreaShape_EulerNumber	0.917127	0.679067	1.23864	0.572623
Mean_Cells_AreaShape_Extent	1.06632	0.78942	1.44035	0.675518
Mean_Cells_AreaShape_FormFactor	1.06155	0.78592	1.43384	0.696975
Mean_Cells_AreaShape_MajorAxisLength	1.147	0.848336	1.55081	0.372829
Mean_Cells_AreaShape_MaxFeretDiameter	1.0581	0.781825	1.43201	0.714506
Mean_Cells_AreaShape_MaximumRadius	1.02708	0.758645	1.39048	0.862773
Mean_Cells_AreaShape_MeanRadius	1.046	0.772636	1.41609	0.771042
Mean_Cells_AreaShape_MedianRadius	1.00147	0.739914	1.3555	0.992392
Mean_Cells_AreaShape_MinFeretDiameter	1.16795	0.862439	1.58169	0.315647
Mean_Cells_AreaShape_MinorAxisLength	1.13158	0.836221	1.53126	0.423138
Mean_Cells_AreaShape_Orientation	0.993234	0.734922	1.34234	0.964765
Mean_Cells_AreaShape_Perimeter	0.987443	0.729676	1.33627	0.934752
Mean_Cells_AreaShape_Solidity	1.01978	0.754245	1.37878	0.898742
Mean_Cells_AreaShape_Zernike_0_0	1.20174	0.887943	1.62643	0.233958
Mean_Cells_AreaShape_Zernike_1_1	1.02109	0.756156	1.37885	0.891682
Mean_Cells_AreaShape_Zernike_2_0	1.16033	0.855829	1.57317	0.33831
Mean_Cells_AreaShape_Zernike_2_2	0.988252	0.731914	1.33437	0.938513
Mean_Cells_AreaShape_Zernike_3_1	0.985719	0.729441	1.33204	0.925401
Mean_Cells_AreaShape_Zernike_3_3	1.09946	0.813879	1.48525	0.536638
Mean_Cells_AreaShape_Zernike_4_0	0.979152	0.725056	1.3223	0.89068
Mean_Cells_AreaShape_Zernike_4_2	0.917133	0.678588	1.23953	0.573561
Mean_Cells_AreaShape_Zernike_4_4	0.902164	0.666671	1.22084	0.504709
Mean_Cells_AreaShape_Zernike_5_1	0.867225	0.640656	1.17392	0.356486
Mean_Cells_AreaShape_Zernike_5_3	1.03692	0.766928	1.40196	0.813754
Mean_Cells_AreaShape_Zernike_5_5	1.13287	0.838312	1.53093	0.41678
Mean_Cells_AreaShape_Zernike_6_0	0.988709	0.731733	1.33593	0.941057
Mean_Cells_AreaShape_Zernike_6_2	1.08865	0.806073	1.4703	0.579592
Mean_Cells_AreaShape_Zernike_6_4	0.984908	0.727969	1.33253	0.921456
Mean_Cells_AreaShape_Zernike_6_6	0.85979	0.634759	1.1646	0.329184
Mean_Cells_AreaShape_Zernike_7_1	0.884757	0.655113	1.1949	0.424522
Mean_Cells_AreaShape_Zernike_7_3	1.0445	0.77095	1.41512	0.778695
Mean_Cells_AreaShape_Zernike_7_5	1.26883	0.938105	1.71614	0.122279
Mean_Cells_AreaShape_Zernike_7_7	0.902442	0.666403	1.22209	0.506983
Mean_Cells_AreaShape_Zernike_8_0	1.0208	0.755949	1.37845	0.893121
Mean_Cells_AreaShape_Zernike_8_2	0.742291	0.547054	1.00721	0.0556398
Mean_Cells_AreaShape_Zernike_8_4	1.24261	0.918744	1.68064	0.158574
Mean_Cells_AreaShape_Zernike_8_6	0.985293	0.726568	1.33615	0.92405
Mean_Cells_AreaShape_Zernike_8_8	0.947027	0.698501	1.28398	0.725997
Mean_Cells_AreaShape_Zernike_9_1	0.770269	0.569106	1.04254	0.0909879
Mean_Cells_AreaShape_Zernike_9_3	1.05748	0.782223	1.42959	0.716386
Mean_Cells_AreaShape_Zernike_9_5	1.03537	0.766563	1.39844	0.820695
Mean_Cells_AreaShape_Zernike_9_7	1.00139	0.741779	1.35186	0.992756
Mean_Cells_AreaShape_Zernike_9_9	0.897569	0.66361	1.21401	0.483087
Mean_Cells_Children_mRNA_Count	0.888372	0.657209	1.20084	0.441453
Mean_Cells_Granularity_10	1.05673	0.782737	1.42663	0.718601
Mean_Cells_Granularity_11	1.03772	0.768103	1.40197	0.809398
Mean_Cells_Granularity_12	1.03059	0.762978	1.39206	0.844288
Mean_Cells_Granularity_13	1.01244	0.749575	1.3675	0.935738
Mean_Cells_Granularity_14	1.01416	0.750023	1.37131	0.927242
Mean_Cells_Granularity_15	0.954247	0.706235	1.28936	0.760385
Mean_Cells_Granularity_16	0.824836	0.608592	1.11792	0.214456
Mean_Cells_Granularity_1	0.92484	0.683667	1.25109	0.612266
Mean_Cells_Granularity_2	0.973209	0.71925	1.31684	0.860282
Mean_Cells_Granularity_3	0.937686	0.693698	1.26749	0.675636
Mean_Cells_Granularity_4	0.927242	0.686782	1.25189	0.621871
Mean_Cells_Granularity_5	1.04714	0.77567	1.41361	0.76355
Mean_Cells_Granularity_6	1.17185	0.867123	1.58367	0.302034
Mean_Cells_Granularity_7	1.07812	0.798084	1.45642	0.624001
Mean_Cells_Granularity_8	1.27714	0.944749	1.72648	0.111735
Mean_Cells_Granularity_9	1.18287	0.875188	1.59873	0.274556
Mean_Cells_Intensity_IntegratedIntensityEdge	0.965046	0.714283	1.30384	0.816728
Mean_Cells_Intensity_IntegratedIntensity	0.905423	0.670138	1.22332	0.517558
Mean_Cells_Intensity_LowerQuartileIntensity	0.831368	0.615302	1.12331	0.229082
Mean_Cells_Intensity_MADIntensity	1.13865	0.84302	1.53796	0.397224
Mean_Cells_Intensity_MassDisplacement	1.33095	0.976542	1.81399	0.0703412
Mean_Cells_Intensity_MaxIntensityEdge	0.975349	0.721605	1.31832	0.871025
Mean_Cells_Intensity_MaxIntensity	0.896957	0.663442	1.21266	0.479703
Mean_Cells_Intensity_MeanIntensityEdge	0.951822	0.704814	1.2854	0.747368
Mean_Cells_Intensity_MeanIntensity	0.835051	0.617559	1.12914	0.241602
Mean_Cells_Intensity_MedianIntensity	0.925475	0.684713	1.2509	0.61441
Mean_Cells_Intensity_MinIntensityEdge	0.835891	0.618575	1.12956	0.243243
Mean_Cells_Intensity_MinIntensity	0.795941	0.588889	1.07579	0.137623
Mean_Cells_Intensity_StdIntensityEdge	1.16271	0.858214	1.57525	0.330522
Mean_Cells_Intensity_StdIntensity	1.01355	0.749937	1.36982	0.930234
Mean_Cells_Intensity_UpperQuartileIntensity	0.950377	0.703135	1.28456	0.740591
Mean_Cells_Neighbors_AngleBetweenNeighbors_Expanded	0.890057	0.65538	1.20877	0.455771
Mean_Cells_Neighbors_FirstClosestDistance_Expanded	1.07704	0.795317	1.45854	0.631452
Mean_Cells_Neighbors_FirstClosestObjectNumber_Expanded	0.881757	0.648905	1.19817	0.421194
Mean_Cells_Neighbors_NumberOfNeighbors_Expanded	0.949676	0.700359	1.28775	0.739645
Mean_Cells_Neighbors_PercentTouching_Expanded	0.982434	0.724535	1.33213	0.909183
Mean_Cells_Neighbors_SecondClosestDistance_Expanded	1.08182	0.798239	1.46616	0.6121
Mean_Cells_Neighbors_SecondClosestObjectNumber_Expanded	0.9044	0.665952	1.22822	0.519902
Mean_Cells_Parent_Nuclei	0.881757	0.648905	1.19817	0.421194
Mean_Cells_RadialDistribution_FracAtD_1of4	1.24429	0.920433	1.6821	0.155333
Mean_Cells_RadialDistribution_FracAtD_2of4	1.09079	0.807908	1.47271	0.570481
Mean_Cells_RadialDistribution_FracAtD_3of4	0.940305	0.696402	1.26963	0.687863
Mean_Cells_RadialDistribution_FracAtD_4of4	0.907675	0.672234	1.22558	0.527206
Mean_Cells_RadialDistribution_MeanFrac_1of4	1.18852	0.879413	1.60628	0.261089
Mean_Cells_RadialDistribution_MeanFrac_2of4	1.08933	0.806312	1.47169	0.57724
Mean_Cells_RadialDistribution_MeanFrac_3of4	1.02333	0.757783	1.38193	0.880413
Mean_Cells_RadialDistribution_MeanFrac_4of4	1.00614	0.745281	1.35831	0.968093
Mean_Cells_RadialDistribution_RadialCV_1of4	1.12407	0.832608	1.51756	0.445033
Mean_Cells_RadialDistribution_RadialCV_2of4	0.99293	0.735508	1.34045	0.96304
Mean_Cells_RadialDistribution_RadialCV_3of4	1.12542	0.832524	1.52135	0.44236
Mean_Cells_RadialDistribution_RadialCV_4of4	1.13108	0.83578	1.53071	0.424933
Mean_Cells_Texture_AngularSecondMoment_3_0	0.897811	0.663639	1.21461	0.484506
Mean_Cells_Texture_AngularSecondMoment_3_135	0.873696	0.645656	1.18228	0.381605
Mean_Cells_Texture_AngularSecondMoment_3_45	0.916391	0.67729	1.2399	0.571388
Mean_Cells_Texture_AngularSecondMoment_3_90	0.859264	0.635217	1.16233	0.325098
Mean_Cells_Texture_Contrast_3_0	0.93078	0.686575	1.26185	0.644077
Mean_Cells_Texture_Contrast_3_135	0.98471	0.72713	1.33354	0.920671
Mean_Cells_Texture_Contrast_3_45	0.980531	0.724268	1.32747	0.898779
Mean_Cells_Texture_Contrast_3_90	0.980754	0.724048	1.32847	0.900116
Mean_Cells_Texture_Correlation_3_0	1.20212	0.88558	1.63181	0.237742
Mean_Cells_Texture_Correlation_3_135	1.03855	0.765558	1.4089	0.807916
Mean_Cells_Texture_Correlation_3_45	1.10635	0.814951	1.50195	0.516988
Mean_Cells_Texture_Correlation_3_90	1.10211	0.810731	1.49822	0.534837
Mean_Cells_Texture_DifferenceEntropy_3_0	0.958147	0.70703	1.29845	0.782771
Mean_Cells_Texture_DifferenceEntropy_3_135	1.0441	0.771346	1.41331	0.779955
Mean_Cells_Texture_DifferenceEntropy_3_45	0.969776	0.716321	1.31291	0.842603
Mean_Cells_Texture_DifferenceEntropy_3_90	1.01749	0.751423	1.37776	0.910748
Mean_Cells_Texture_DifferenceVariance_3_0	0.918092	0.677542	1.24404	0.581437
Mean_Cells_Texture_DifferenceVariance_3_135	0.879721	0.650868	1.18904	0.404491
Mean_Cells_Texture_DifferenceVariance_3_45	0.944767	0.697806	1.27913	0.713228
Mean_Cells_Texture_DifferenceVariance_3_90	0.874319	0.64621	1.18295	0.383897
Mean_Cells_Texture_Entropy_3_0	1.10187	0.815136	1.48946	0.528164
Mean_Cells_Texture_Entropy_3_135	1.05247	0.778601	1.42268	0.739456
Mean_Cells_Texture_Entropy_3_45	1.08401	0.802176	1.46486	0.599514
Mean_Cells_Texture_Entropy_3_90	1.14855	0.850025	1.55192	0.367119
Mean_Cells_Texture_Gabor_3	0.923344	0.681014	1.2519	0.607615
Mean_Cells_Texture_InfoMeas1_3_0	0.859914	0.633058	1.16806	0.334131
Mean_Cells_Texture_InfoMeas1_3_135	0.990644	0.730402	1.34361	0.951795
Mean_Cells_Texture_InfoMeas1_3_45	0.907652	0.668626	1.23213	0.534364
Mean_Cells_Texture_InfoMeas1_3_90	0.949662	0.698803	1.29058	0.741382
Mean_Cells_Texture_InfoMeas2_3_0	1.14654	0.844263	1.55703	0.381159
Mean_Cells_Texture_InfoMeas2_3_135	1.07416	0.791697	1.45739	0.645854
Mean_Cells_Texture_InfoMeas2_3_45	1.14317	0.842542	1.55107	0.390086
Mean_Cells_Texture_InfoMeas2_3_90	1.21907	0.896068	1.6585	0.207221
Mean_Cells_Texture_InverseDifferenceMoment_3_0	0.970297	0.717164	1.31278	0.845001
Mean_Cells_Texture_InverseDifferenceMoment_3_135	0.877812	0.649171	1.18698	0.397259
Mean_Cells_Texture_InverseDifferenceMoment_3_45	0.931316	0.688486	1.25979	0.644334
Mean_Cells_Texture_InverseDifferenceMoment_3_90	0.93004	0.687525	1.2581	0.638001
Mean_Cells_Texture_SumAverage_3_0	0.908289	0.671367	1.22882	0.532773
Mean_Cells_Texture_SumAverage_3_135	0.89666	0.662754	1.21312	0.479394
Mean_Cells_Texture_SumAverage_3_45	0.935655	0.691889	1.2653	0.665822
Mean_Cells_Texture_SumAverage_3_90	0.908289	0.671367	1.22882	0.532773
Mean_Cells_Texture_SumEntropy_3_0	1.34276	0.99083	1.8197	0.0573596
Mean_Cells_Texture_SumEntropy_3_135	1.2984	0.958027	1.75971	0.0922735
Mean_Cells_Texture_SumEntropy_3_45	1.20748	0.892301	1.63398	0.221856
Mean_Cells_Texture_SumEntropy_3_90	1.22711	0.906813	1.66055	0.184794
Mean_Cells_Texture_SumVariance_3_0	1.17372	0.866203	1.59041	0.301445
Mean_Cells_Texture_SumVariance_3_135	1.16659	0.860944	1.58074	0.320205
Mean_Cells_Texture_SumVariance_3_45	1.09546	0.807874	1.48543	0.55732
Mean_Cells_Texture_SumVariance_3_90	1.26578	0.932768	1.71767	0.130247
Mean_Cells_Texture_Variance_3_0	1.22	0.901608	1.65083	0.197497
Mean_Cells_Texture_Variance_3_135	1.10358	0.816404	1.49178	0.521574
Mean_Cells_Texture_Variance_3_45	1.10358	0.816404	1.49178	0.521574
Mean_Cells_Texture_Variance_3_90	1.21204	0.89628	1.63904	0.211722
Mean_mRNA_Parent_Cells	0.853546	0.627247	1.16149	0.313691
Median_Cells_AreaShape_Area	1.03699	0.765826	1.40416	0.81433
Median_Cells_AreaShape_Compactness	0.986292	0.728119	1.33601	0.92897
Median_Cells_AreaShape_Eccentricity	0.930817	0.688195	1.25897	0.641718
Median_Cells_AreaShape_Extent	0.999035	0.739757	1.34919	0.994976
Median_Cells_AreaShape_FormFactor	1.11575	0.8261	1.50695	0.475102
Median_Cells_AreaShape_MajorAxisLength	1.0656	0.787698	1.44154	0.68026
Median_Cells_AreaShape_MaxFeretDiameter	1.01943	0.752937	1.38024	0.900943
Median_Cells_AreaShape_MaximumRadius	1.09471	0.808293	1.48261	0.558749
Median_Cells_AreaShape_MeanRadius	1.03494	0.764417	1.40119	0.824207
Median_Cells_AreaShape_MedianRadius	1.07676	0.795543	1.45738	0.632024
Median_Cells_AreaShape_MinFeretDiameter	1.16795	0.862439	1.58169	0.315647
Median_Cells_AreaShape_MinorAxisLength	1.10059	0.812607	1.49064	0.535737
Median_Cells_AreaShape_Orientation	0.95094	0.70358	1.28526	0.743466
Median_Cells_AreaShape_Perimeter	1.0669	0.787459	1.44551	0.675998
Median_Cells_AreaShape_Solidity	0.98766	0.730559	1.33524	0.935671
Median_Cells_AreaShape_Zernike_0_0	1.09639	0.811236	1.48179	0.549316
Median_Cells_AreaShape_Zernike_1_1	1.06758	0.79064	1.44152	0.669525
Median_Cells_AreaShape_Zernike_2_0	1.09861	0.811416	1.48746	0.542985
Median_Cells_AreaShape_Zernike_2_2	1.03237	0.764413	1.39426	0.835401
Median_Cells_AreaShape_Zernike_3_1	1.00717	0.744965	1.36167	0.962955
Median_Cells_AreaShape_Zernike_3_3	1.20174	0.889178	1.62418	0.231806
Median_Cells_AreaShape_Zernike_4_0	0.938619	0.695187	1.26729	0.679212
Median_Cells_AreaShape_Zernike_4_2	0.955719	0.707132	1.29169	0.768242
Median_Cells_AreaShape_Zernike_4_4	0.846485	0.626102	1.14444	0.278745
Median_Cells_AreaShape_Zernike_5_1	0.81853	0.604321	1.10867	0.195815
Median_Cells_AreaShape_Zernike_5_3	1.02422	0.758517	1.38301	0.87587
Median_Cells_AreaShape_Zernike_5_5	1.00373	0.743472	1.35509	0.980606
Median_Cells_AreaShape_Zernike_6_0	0.980829	0.725977	1.32515	0.899659
Median_Cells_AreaShape_Zernike_6_2	1.03569	0.766595	1.39926	0.819278
Median_Cells_AreaShape_Zernike_6_4	0.942409	0.696349	1.27542	0.700826
Median_Cells_AreaShape_Zernike_6_6	0.870073	0.642277	1.17866	0.36885
Median_Cells_AreaShape_Zernike_7_1	1.11981	0.828966	1.51271	0.460817
Median_Cells_AreaShape_Zernike_7_3	1.04534	0.774073	1.41166	0.772375
Median_Cells_AreaShape_Zernike_7_5	1.18436	0.875892	1.60146	0.271704
Median_Cells_AreaShape_Zernike_7_7	0.905529	0.670346	1.22322	0.517782
Median_Cells_AreaShape_Zernike_8_0	1.06462	0.788326	1.43775	0.682937
Median_Cells_AreaShape_Zernike_8_2	0.702702	0.51691	0.955272	0.0243199
Median_Cells_AreaShape_Zernike_8_4	1.3034	0.963263	1.76365	0.0859099
Median_Cells_AreaShape_Zernike_8_6	1.03622	0.764025	1.40539	0.818987
Median_Cells_AreaShape_Zernike_8_8	0.898753	0.66303	1.21828	0.491576
Median_Cells_AreaShape_Zernike_9_1	0.866811	0.640953	1.17226	0.35338
Median_Cells_AreaShape_Zernike_9_3	0.832892	0.61638	1.12546	0.233856
Median_Cells_AreaShape_Zernike_9_5	0.903789	0.669373	1.2203	0.509039
Median_Cells_AreaShape_Zernike_9_7	0.949846	0.703574	1.28232	0.736851
Median_Cells_AreaShape_Zernike_9_9	0.849541	0.627742	1.14971	0.290852
Median_Cells_Granularity_10	1.1251	0.833167	1.51933	0.441839
Median_Cells_Granularity_11	1.11534	0.825643	1.50668	0.476854
Median_Cells_Granularity_12	1.18756	0.87901	1.60441	0.26278
Median_Cells_Granularity_13	1.11789	0.827307	1.51054	0.468073
Median_Cells_Granularity_14	1.12773	0.832963	1.5268	0.436793
Median_Cells_Granularity_15	0.944011	0.698967	1.27496	0.707098
Median_Cells_Granularity_16	0.845604	0.624065	1.14579	0.279275
Median_Cells_Granularity_1	0.85759	0.633857	1.1603	0.31923
Median_Cells_Granularity_2	0.915381	0.676752	1.23815	0.566144
Median_Cells_Granularity_3	0.939304	0.694862	1.26974	0.683899
Median_Cells_Granularity_4	1.07872	0.799045	1.4563	0.620679
Median_Cells_Granularity_5	1.10842	0.820832	1.49678	0.501788
Median_Cells_Granularity_6	1.11604	0.826411	1.50717	0.473878
Median_Cells_Granularity_7	1.05804	0.78368	1.42845	0.712588
Median_Cells_Granularity_8	1.205	0.891313	1.62908	0.225479
Median_Cells_Granularity_9	1.19302	0.882908	1.61205	0.250511
Median_Cells_Intensity_IntegratedIntensityEdge	0.971944	0.719418	1.31311	0.852928
Median_Cells_Intensity_IntegratedIntensity	0.915283	0.677493	1.23653	0.56412
Median_Cells_Intensity_LowerQuartileIntensity	0.889991	0.65915	1.20168	0.44681
Median_Cells_Intensity_MADIntensity	1.16099	0.859112	1.56893	0.331265
Median_Cells_Intensity_MassDisplacement	1.2945	0.95188	1.76045	0.0998523
Median_Cells_Intensity_MaxIntensityEdge	1.04623	0.773881	1.41442	0.768947
Median_Cells_Intensity_MaxIntensity	0.881181	0.651652	1.19156	0.411305
Median_Cells_Intensity_MeanIntensityEdge	0.91534	0.677751	1.23622	0.563983
Median_Cells_Intensity_MeanIntensity	0.834874	0.617444	1.12887	0.24101
Median_Cells_Intensity_MedianIntensity	0.922048	0.682186	1.24625	0.597535
Median_Cells_Intensity_MinIntensityEdge	0.803904	0.594377	1.08729	0.156556
Median_Cells_Intensity_MinIntensity	0.823124	0.608689	1.1131	0.206192
Median_Cells_Intensity_StdIntensityEdge	1.20023	0.885679	1.6265	0.239177
Median_Cells_Intensity_StdIntensity	1.0375	0.767288	1.40286	0.811007
Median_Cells_Intensity_UpperQuartileIntensity	1.00748	0.745296	1.36189	0.961361
Median_Cells_Neighbors_AngleBetweenNeighbors_Expanded	0.971516	0.716012	1.31819	0.852755
Median_Cells_Neighbors_FirstClosestDistance_Expanded	1.04444	0.771354	1.4142	0.778586
Median_Cells_Neighbors_FirstClosestObjectNumber_Expanded	0.9044	0.665952	1.22822	0.519902
Median_Cells_Neighbors_SecondClosestDistance_Expanded	1.06973	0.7896	1.44924	0.663484
Median_Cells_Neighbors_SecondClosestObjectNumber_Expanded	0.884931	0.651262	1.20244	0.434528
Median_Cells_Parent_Nuclei	0.881757	0.648905	1.19817	0.421194
Median_Cells_RadialDistribution_FracAtD_1of4	1.25726	0.930201	1.69931	0.136414
Median_Cells_RadialDistribution_FracAtD_2of4	1.09102	0.80805	1.47308	0.569591
Median_Cells_RadialDistribution_FracAtD_3of4	0.970657	0.719103	1.31021	0.845712
Median_Cells_RadialDistribution_FracAtD_4of4	0.961635	0.71222	1.29839	0.798436
Median_Cells_RadialDistribution_MeanFrac_1of4	1.19731	0.885915	1.61817	0.241295
Median_Cells_RadialDistribution_MeanFrac_2of4	1.13493	0.839986	1.53344	0.409753
Median_Cells_RadialDistribution_MeanFrac_3of4	1.0268	0.760445	1.38645	0.862956
Median_Cells_RadialDistribution_MeanFrac_4of4	1.00391	0.743623	1.35531	0.979664
Median_Cells_RadialDistribution_RadialCV_1of4	1.19402	0.882919	1.61475	0.249557
Median_Cells_RadialDistribution_RadialCV_2of4	1.14417	0.847218	1.5452	0.37968
Median_Cells_RadialDistribution_RadialCV_3of4	1.06947	0.791686	1.44472	0.661618
Median_Cells_RadialDistribution_RadialCV_4of4	1.13071	0.835231	1.53072	0.426668
Median_Cells_Texture_AngularSecondMoment_3_0	0.857785	0.633784	1.16096	0.320493
Median_Cells_Texture_AngularSecondMoment_3_135	0.90635	0.669835	1.22638	0.523913
Median_Cells_Texture_AngularSecondMoment_3_45	0.904845	0.668977	1.22387	0.516394
Median_Cells_Texture_AngularSecondMoment_3_90	0.856457	0.633044	1.15872	0.315019
Median_Cells_Texture_Contrast_3_0	0.945062	0.697461	1.28056	0.715457
Median_Cells_Texture_Contrast_3_135	1.01904	0.752692	1.37965	0.902865
Median_Cells_Texture_Contrast_3_45	0.958438	0.707774	1.29788	0.783756
Median_Cells_Texture_Contrast_3_90	1.01822	0.751979	1.37872	0.907064
Median_Cells_Texture_Correlation_3_0	1.0956	0.808037	1.4855	0.556679
Median_Cells_Texture_Correlation_3_135	1.02002	0.751851	1.38384	0.898645
Median_Cells_Texture_Correlation_3_45	1.08261	0.797847	1.469	0.610262
Median_Cells_Texture_Correlation_3_90	1.11151	0.818035	1.51027	0.499109
Median_Cells_Texture_DifferenceEntropy_3_0	0.966288	0.713337	1.30894	0.824739
Median_Cells_Texture_DifferenceEntropy_3_135	1.06563	0.788253	1.44062	0.679439
Median_Cells_Texture_DifferenceEntropy_3_45	0.968482	0.715359	1.31117	0.835858
Median_Cells_Texture_DifferenceEntropy_3_90	1.02709	0.758568	1.39066	0.862758
Median_Cells_Texture_DifferenceVariance_3_0	0.944439	0.696796	1.28009	0.712548
Median_Cells_Texture_DifferenceVariance_3_135	0.916376	0.678189	1.23822	0.569599
Median_Cells_Texture_DifferenceVariance_3_45	0.938503	0.693227	1.27056	0.681332
Median_Cells_Texture_DifferenceVariance_3_90	0.951347	0.70338	1.28673	0.746154
Median_Cells_Texture_Entropy_3_0	1.14487	0.846903	1.54768	0.379068
Median_Cells_Texture_Entropy_3_135	1.06183	0.785525	1.43533	0.696422
Median_Cells_Texture_Entropy_3_45	0.996467	0.737148	1.34701	0.981641
Median_Cells_Texture_Entropy_3_90	1.09864	0.813044	1.48456	0.540222
Median_Cells_Texture_Gabor_3	0.936544	0.690773	1.26976	0.672926
Median_Cells_Texture_InfoMeas1_3_0	0.888361	0.654713	1.20539	0.447105
Median_Cells_Texture_InfoMeas1_3_135	0.993354	0.732924	1.34632	0.965715
Median_Cells_Texture_InfoMeas1_3_45	0.945637	0.697234	1.28254	0.719213
Median_Cells_Texture_InfoMeas1_3_90	0.944724	0.69514	1.28392	0.716394
Median_Cells_Texture_InfoMeas2_3_0	1.10453	0.813787	1.49916	0.523537
Median_Cells_Texture_InfoMeas2_3_135	1.0587	0.780654	1.43579	0.713637
Median_Cells_Texture_InfoMeas2_3_45	1.13734	0.838281	1.54309	0.408383
Median_Cells_Texture_InfoMeas2_3_90	1.19586	0.879665	1.62572	0.253606
Median_Cells_Texture_InverseDifferenceMoment_3_0	0.971176	0.71783	1.31394	0.849588
Median_Cells_Texture_InverseDifferenceMoment_3_135	0.894	0.661257	1.20866	0.46646
Median_Cells_Texture_InverseDifferenceMoment_3_45	0.933291	0.689969	1.26242	0.654191
Median_Cells_Texture_InverseDifferenceMoment_3_90	0.931156	0.688342	1.25962	0.643578
Median_Cells_Texture_SumAverage_3_0	0.916379	0.677635	1.23924	0.570667
Median_Cells_Texture_SumAverage_3_135	0.893609	0.66072	1.20859	0.46528
Median_Cells_Texture_SumAverage_3_45	0.893609	0.66072	1.20859	0.46528
Median_Cells_Texture_SumAverage_3_90	0.917463	0.678445	1.24069	0.575877
Median_Cells_Texture_SumEntropy_3_0	1.22489	0.904589	1.65861	0.189652
Median_Cells_Texture_SumEntropy_3_135	1.45343	1.07059	1.97317	0.0165172
Median_Cells_Texture_SumEntropy_3_45	1.29139	0.953444	1.74911	0.0985388
Median_Cells_Texture_SumEntropy_3_90	1.35599	1.00064	1.83753	0.0495226
Median_Cells_Texture_SumVariance_3_0	1.24428	0.918256	1.68605	0.158586
Median_Cells_Texture_SumVariance_3_135	1.31992	0.973826	1.789	0.0736119
Median_Cells_Texture_SumVariance_3_45	1.31361	0.968503	1.7817	0.0794028
Median_Cells_Texture_SumVariance_3_90	1.23248	0.909145	1.6708	0.178166
Median_Cells_Texture_Variance_3_0	1.27256	0.940142	1.72253	0.11867
Median_Cells_Texture_Variance_3_135	1.17133	0.865983	1.58436	0.304784
Median_Cells_Texture_Variance_3_45	1.07679	0.796379	1.45594	0.630736
Median_Cells_Texture_Variance_3_90	1.26156	0.932523	1.70669	0.131841
Median_mRNA_Parent_Cells	0.854838	0.628195	1.16325	0.318339
StDev_Cells_AreaShape_Area	1.03075	0.762709	1.39299	0.843748
StDev_Cells_AreaShape_Compactness	1.03137	0.76325	1.39368	0.840625
StDev_Cells_AreaShape_Eccentricity	0.973983	0.721114	1.31552	0.86353
StDev_Cells_AreaShape_EulerNumber	0.837644	0.620236	1.13126	0.247868
StDev_Cells_AreaShape_Extent	0.944457	0.698929	1.27624	0.709873
StDev_Cells_AreaShape_FormFactor	0.791043	0.582668	1.07394	0.132924
StDev_Cells_AreaShape_MajorAxisLength	1.32179	0.977134	1.78802	0.0703113
StDev_Cells_AreaShape_MaxFeretDiameter	1.29429	0.957107	1.75027	0.093883
StDev_Cells_AreaShape_MaximumRadius	0.954249	0.706376	1.2891	0.76024
StDev_Cells_AreaShape_MeanRadius	0.940215	0.696033	1.27006	0.687831
StDev_Cells_AreaShape_MedianRadius	0.924731	0.684424	1.24941	0.610282
StDev_Cells_AreaShape_MinFeretDiameter	1.05224	0.779019	1.4213	0.739895
StDev_Cells_AreaShape_MinorAxisLength	1.0265	0.760076	1.38631	0.864545
StDev_Cells_AreaShape_Orientation	0.901596	0.666102	1.22035	0.502423
StDev_Cells_AreaShape_Perimeter	1.14802	0.849799	1.55091	0.368402
StDev_Cells_AreaShape_Solidity	0.969945	0.714975	1.31584	0.844529
StDev_Cells_AreaShape_Zernike_0_0	0.838366	0.619434	1.13468	0.253566
StDev_Cells_AreaShape_Zernike_1_1	1.04353	0.77282	1.40907	0.780947
StDev_Cells_AreaShape_Zernike_2_0	1.02834	0.76108	1.38946	0.855569
StDev_Cells_AreaShape_Zernike_2_2	0.996166	0.738019	1.34461	0.979972
StDev_Cells_AreaShape_Zernike_3_1	0.848605	0.627477	1.14766	0.286514
StDev_Cells_AreaShape_Zernike_3_3	0.993735	0.735019	1.34351	0.967419
StDev_Cells_AreaShape_Zernike_4_0	0.927266	0.686674	1.25216	0.622205
StDev_Cells_AreaShape_Zernike_4_2	1.10066	0.814926	1.48659	0.531691
StDev_Cells_AreaShape_Zernike_4_4	1.24643	0.921658	1.68565	0.152639
StDev_Cells_AreaShape_Zernike_5_1	1.11434	0.824919	1.5053	0.480458
StDev_Cells_AreaShape_Zernike_5_3	0.932213	0.689577	1.26022	0.648147
StDev_Cells_AreaShape_Zernike_5_5	0.96474	0.710931	1.30916	0.817732
StDev_Cells_AreaShape_Zernike_6_0	1.04619	0.774366	1.41343	0.768639
StDev_Cells_AreaShape_Zernike_6_2	1.23524	0.914239	1.66895	0.168827
StDev_Cells_AreaShape_Zernike_6_4	1.03383	0.765072	1.39701	0.828507
StDev_Cells_AreaShape_Zernike_6_6	1.08225	0.800473	1.46321	0.607491
StDev_Cells_AreaShape_Zernike_7_1	0.918843	0.679819	1.24191	0.581905
StDev_Cells_AreaShape_Zernike_7_3	0.907896	0.67169	1.22717	0.529691
StDev_Cells_AreaShape_Zernike_7_5	0.901611	0.667413	1.21799	0.499731
StDev_Cells_AreaShape_Zernike_7_7	0.776738	0.571904	1.05494	0.105757
StDev_Cells_AreaShape_Zernike_8_0	0.992753	0.734642	1.34155	0.962239
StDev_Cells_AreaShape_Zernike_8_2	0.810321	0.598733	1.09668	0.173127
StDev_Cells_AreaShape_Zernike_8_4	1.15921	0.857361	1.56732	0.337074
StDev_Cells_AreaShape_Zernike_8_6	0.983631	0.728331	1.32842	0.914274
StDev_Cells_AreaShape_Zernike_8_8	0.995673	0.735653	1.3476	0.977598
StDev_Cells_AreaShape_Zernike_9_1	0.936616	0.693684	1.26462	0.669058
StDev_Cells_AreaShape_Zernike_9_3	0.830455	0.613544	1.12405	0.229038
StDev_Cells_AreaShape_Zernike_9_5	0.996946	0.73818	1.34642	0.984082
StDev_Cells_AreaShape_Zernike_9_7	0.998092	0.738888	1.34823	0.990069
StDev_Cells_AreaShape_Zernike_9_9	0.93355	0.689603	1.26379	0.656351
StDev_Cells_Children_mRNA_Count	0.888768	0.657579	1.20124	0.442998
StDev_Cells_Granularity_10	1.12978	0.835409	1.52787	0.428197
StDev_Cells_Granularity_11	0.773594	0.570977	1.04811	0.0975797
StDev_Cells_Granularity_12	0.904101	0.668799	1.22219	0.512172
StDev_Cells_Granularity_13	0.941597	0.695504	1.27477	0.697027
StDev_Cells_Granularity_14	0.935281	0.691091	1.26575	0.664721
StDev_Cells_Granularity_15	1.01296	0.748785	1.37032	0.933459
StDev_Cells_Granularity_16	0.686703	0.504181	0.9353	0.0171129
StDev_Cells_Granularity_1	0.835545	0.61808	1.12952	0.242759
StDev_Cells_Granularity_2	1.0128	0.74918	1.36917	0.93412
StDev_Cells_Granularity_3	0.842602	0.623505	1.13869	0.265001
StDev_Cells_Granularity_4	1.01245	0.749998	1.36673	0.935609
StDev_Cells_Granularity_5	1.00433	0.743841	1.35603	0.977515
StDev_Cells_Granularity_6	1.09483	0.809036	1.48157	0.557219
StDev_Cells_Granularity_7	1.17373	0.865879	1.59103	0.30203
StDev_Cells_Granularity_8	1.07868	0.797117	1.45971	0.623602
StDev_Cells_Granularity_9	1.0248	0.756317	1.38859	0.874414
StDev_Cells_Intensity_IntegratedIntensityEdge	0.915911	0.677213	1.23874	0.568555
StDev_Cells_Intensity_IntegratedIntensity	0.909826	0.673468	1.22914	0.538074
StDev_Cells_Intensity_LowerQuartileIntensity	1.2	0.88396	1.62902	0.24238
StDev_Cells_Intensity_MADIntensity	0.940496	0.694845	1.27299	0.69122
StDev_Cells_Intensity_MassDisplacement	1.0981	0.809538	1.48953	0.547422
StDev_Cells_Intensity_MaxIntensityEdge	0.936096	0.692775	1.26488	0.66721
StDev_Cells_Intensity_MaxIntensity	1.07748	0.797989	1.45485	0.626213
StDev_Cells_Intensity_MeanIntensityEdge	1.21337	0.893125	1.64844	0.21608
StDev_Cells_Intensity_MeanIntensity	1.14248	0.842214	1.5498	0.391894
StDev_Cells_Intensity_MedianIntensity	1.04957	0.775206	1.42103	0.754333
StDev_Cells_Intensity_MinIntensityEdge	0.900874	0.666994	1.21676	0.496076
StDev_Cells_Intensity_MinIntensity	0.9151	0.677728	1.23561	0.562532
StDev_Cells_Intensity_StdIntensityEdge	1.0048	0.742493	1.35977	0.975257
StDev_Cells_Intensity_StdIntensity	0.929576	0.686994	1.25782	0.635996
StDev_Cells_Intensity_UpperQuartileIntensity	0.987952	0.730481	1.33617	0.937284
StDev_Cells_Neighbors_AngleBetweenNeighbors_Expanded	1.12665	0.829375	1.53047	0.44549
StDev_Cells_Neighbors_FirstClosestDistance_Expanded	1.12197	0.827393	1.52144	0.458914
StDev_Cells_Neighbors_FirstClosestObjectNumber_Expanded	0.881757	0.648905	1.19817	0.421194
StDev_Cells_Neighbors_NumberOfNeighbors_Expanded	1.14607	0.847924	1.54906	0.375137
StDev_Cells_Neighbors_PercentTouching_Expanded	0.961978	0.710431	1.30259	0.802092
StDev_Cells_Neighbors_SecondClosestDistance_Expanded	1.18874	0.874391	1.6161	0.269869
StDev_Cells_Neighbors_SecondClosestObjectNumber_Expanded	0.9044	0.665952	1.22822	0.519902
StDev_Cells_Parent_Nuclei	0.881757	0.648905	1.19817	0.421194
StDev_Cells_RadialDistribution_FracAtD_1of4	1.03962	0.770192	1.4033	0.799596
StDev_Cells_RadialDistribution_FracAtD_2of4	1.01134	0.749244	1.36513	0.941259
StDev_Cells_RadialDistribution_FracAtD_3of4	0.79317	0.585771	1.074	0.134046
StDev_Cells_RadialDistribution_FracAtD_4of4	0.89195	0.660556	1.2044	0.455534
StDev_Cells_RadialDistribution_MeanFrac_1of4	1.09839	0.813725	1.48263	0.539783
StDev_Cells_RadialDistribution_MeanFrac_2of4	1.1496	0.850861	1.55323	0.363855
StDev_Cells_RadialDistribution_MeanFrac_3of4	0.996235	0.737845	1.34511	0.980354
StDev_Cells_RadialDistribution_MeanFrac_4of4	1.09155	0.807843	1.4749	0.568384
StDev_Cells_RadialDistribution_RadialCV_1of4	0.972251	0.720053	1.31278	0.854267
StDev_Cells_RadialDistribution_RadialCV_2of4	1.28525	0.950308	1.73824	0.103294
StDev_Cells_RadialDistribution_RadialCV_3of4	0.996924	0.736651	1.34915	0.984075
StDev_Cells_RadialDistribution_RadialCV_4of4	0.971358	0.716739	1.31643	0.851373
StDev_Cells_Texture_AngularSecondMoment_3_0	0.930887	0.688287	1.259	0.642004
StDev_Cells_Texture_AngularSecondMoment_3_135	0.973206	0.719702	1.316	0.859974
StDev_Cells_Texture_AngularSecondMoment_3_45	0.948679	0.701423	1.28309	0.732374
StDev_Cells_Texture_AngularSecondMoment_3_90	0.938046	0.693504	1.26882	0.678133
StDev_Cells_Texture_Contrast_3_0	0.872403	0.64428	1.1813	0.377434
StDev_Cells_Texture_Contrast_3_135	0.834692	0.617596	1.1281	0.239719
StDev_Cells_Texture_Contrast_3_45	0.88172	0.652026	1.19233	0.413626
StDev_Cells_Texture_Contrast_3_90	0.865374	0.639245	1.17149	0.349427
StDev_Cells_Texture_Correlation_3_0	0.647327	0.476155	0.880034	0.00551091
StDev_Cells_Texture_Correlation_3_135	0.77133	0.570497	1.04286	0.0915576
StDev_Cells_Texture_Correlation_3_45	0.86457	0.639687	1.16851	0.343753
StDev_Cells_Texture_Correlation_3_90	0.804755	0.594469	1.08943	0.159818
StDev_Cells_Texture_DifferenceEntropy_3_0	0.908697	0.671949	1.22886	0.534123
StDev_Cells_Texture_DifferenceEntropy_3_135	0.988745	0.72998	1.33924	0.941715
StDev_Cells_Texture_DifferenceEntropy_3_45	0.904321	0.668187	1.2239	0.514806
StDev_Cells_Texture_DifferenceEntropy_3_90	0.888378	0.657592	1.20016	0.440607
StDev_Cells_Texture_DifferenceVariance_3_0	0.797687	0.588879	1.08054	0.144358
StDev_Cells_Texture_DifferenceVariance_3_135	0.735891	0.544109	0.995272	0.0465106
StDev_Cells_Texture_DifferenceVariance_3_45	0.773038	0.571703	1.04528	0.0944664
StDev_Cells_Texture_DifferenceVariance_3_90	0.854059	0.632052	1.15404	0.30436
StDev_Cells_Texture_Entropy_3_0	0.914428	0.67612	1.23673	0.561437
StDev_Cells_Texture_Entropy_3_135	0.920855	0.680819	1.24552	0.59258
StDev_Cells_Texture_Entropy_3_45	0.929889	0.687026	1.2586	0.637872
StDev_Cells_Texture_Entropy_3_90	0.923731	0.682898	1.2495	0.606732
StDev_Cells_Texture_Gabor_3	0.813792	0.599485	1.10471	0.186384
StDev_Cells_Texture_InfoMeas1_3_0	1.04538	0.770198	1.41888	0.775845
StDev_Cells_Texture_InfoMeas1_3_135	1.05295	0.774885	1.43079	0.741571
StDev_Cells_Texture_InfoMeas1_3_45	1.05104	0.773187	1.42875	0.750635
StDev_Cells_Texture_InfoMeas1_3_90	0.947183	0.697204	1.28679	0.728526
StDev_Cells_Texture_InfoMeas2_3_0	0.795589	0.588159	1.07618	0.137902
StDev_Cells_Texture_InfoMeas2_3_135	0.736751	0.544417	0.997034	0.0477924
StDev_Cells_Texture_InfoMeas2_3_45	0.987652	0.731675	1.33318	0.935303
StDev_Cells_Texture_InfoMeas2_3_90	0.987001	0.730549	1.33348	0.932076
StDev_Cells_Texture_InverseDifferenceMoment_3_0	1.02634	0.759574	1.3868	0.865562
StDev_Cells_Texture_InverseDifferenceMoment_3_135	1.02538	0.758697	1.38581	0.870444
StDev_Cells_Texture_InverseDifferenceMoment_3_45	0.887455	0.656214	1.20018	0.438214
StDev_Cells_Texture_InverseDifferenceMoment_3_90	0.872842	0.646098	1.17916	0.375534
StDev_Cells_Texture_SumAverage_3_0	0.87046	0.642985	1.17841	0.36935
StDev_Cells_Texture_SumAverage_3_135	0.875682	0.64689	1.18539	0.390226
StDev_Cells_Texture_SumAverage_3_45	0.899254	0.664355	1.21721	0.491793
StDev_Cells_Texture_SumAverage_3_90	0.883783	0.65286	1.19639	0.423976
StDev_Cells_Texture_SumEntropy_3_0	0.932495	0.689529	1.26107	0.649966
StDev_Cells_Texture_SumEntropy_3_135	0.957397	0.706529	1.29734	0.778839
StDev_Cells_Texture_SumEntropy_3_45	0.924045	0.682446	1.25117	0.609456
StDev_Cells_Texture_SumEntropy_3_90	0.894942	0.660988	1.2117	0.472799
StDev_Cells_Texture_SumVariance_3_0	1.15496	0.852181	1.5653	0.353021
StDev_Cells_Texture_SumVariance_3_135	1.11117	0.820294	1.50518	0.496051
StDev_Cells_Texture_SumVariance_3_45	1.16099	0.856607	1.57353	0.335928
StDev_Cells_Texture_SumVariance_3_90	1.0769	0.795119	1.45853	0.632179
StDev_Cells_Texture_Variance_3_0	1.12798	0.832283	1.52874	0.437507
StDev_Cells_Texture_Variance_3_135	1.11676	0.824014	1.51351	0.476479
StDev_Cells_Texture_Variance_3_45	1.05722	0.780572	1.43192	0.719231
StDev_Cells_Texture_Variance_3_90	1.12939	0.833379	1.53053	0.43268
StDev_mRNA_Parent_Cells	0.898771	0.661271	1.22157	0.495444
Texture_AngularSecondMoment_3_0	1.07549	0.796549	1.4521	0.634746
Texture_AngularSecondMoment_3_135	1.0705	0.792724	1.44562	0.656687
Texture_AngularSecondMoment_3_45	1.00973	0.748001	1.36303	0.949585
Texture_AngularSecondMoment_3_90	1.05925	0.784533	1.43017	0.70707
Texture_Contrast_3_0	1.02229	0.755861	1.38263	0.886221
Texture_Contrast_3_135	1.03518	0.766566	1.39791	0.821544
Texture_Contrast_3_45	0.893225	0.660629	1.20771	0.46314
Texture_Contrast_3_90	1.01886	0.754165	1.37647	0.903097
Texture_Correlation_3_0	1.06014	0.780613	1.43976	0.708427
Texture_Correlation_3_135	0.949811	0.699925	1.28891	0.740964
Texture_Correlation_3_45	1.02838	0.75768	1.3958	0.857493
Texture_Correlation_3_90	1.07505	0.791505	1.46018	0.643182
Texture_DifferenceEntropy_3_0	1.0769	0.796794	1.45547	0.629793
Texture_DifferenceEntropy_3_135	1.04288	0.772246	1.40837	0.784144
Texture_DifferenceEntropy_3_45	0.904476	0.669501	1.22192	0.513024
Texture_DifferenceEntropy_3_90	1.02136	0.756121	1.37964	0.890436
Texture_DifferenceVariance_3_0	0.960084	0.710795	1.2968	0.790577
Texture_DifferenceVariance_3_135	1.03365	0.765506	1.39571	0.829007
Texture_DifferenceVariance_3_45	0.936316	0.693229	1.26464	0.667887
Texture_DifferenceVariance_3_90	1.0422	0.771543	1.40781	0.7876
Texture_Entropy_3_0	0.953773	0.705623	1.28919	0.758209
Texture_Entropy_3_135	1.01072	0.747701	1.36627	0.944703
Texture_Entropy_3_45	1.03708	0.767833	1.40073	0.812365
Texture_Entropy_3_90	0.959693	0.710642	1.29603	0.788398
Texture_Gabor_3	0.75744	0.560236	1.02406	0.0710027
Texture_InfoMeas1_3_0	1.00238	0.738357	1.36082	0.987835
Texture_InfoMeas1_3_135	1.0205	0.752042	1.3848	0.896316
Texture_InfoMeas1_3_45	0.996155	0.734505	1.35101	0.980232
Texture_InfoMeas1_3_90	1.08644	0.801144	1.47334	0.593732
Texture_InfoMeas2_3_0	1.08316	0.796864	1.47232	0.609996
Texture_InfoMeas2_3_135	0.970645	0.715261	1.31721	0.848318
Texture_InfoMeas2_3_45	1.04501	0.769901	1.41842	0.777618
Texture_InfoMeas2_3_90	1.01517	0.74803	1.37772	0.922997
Texture_InverseDifferenceMoment_3_0	1.02843	0.7594	1.39276	0.856236
Texture_InverseDifferenceMoment_3_135	1.00597	0.743383	1.3613	0.969251
Texture_InverseDifferenceMoment_3_45	1.06496	0.786801	1.44145	0.683658
Texture_InverseDifferenceMoment_3_90	0.976917	0.722454	1.32101	0.879432
Texture_SumAverage_3_0	0.824765	0.609723	1.11565	0.211319
Texture_SumAverage_3_135	0.824765	0.609723	1.11565	0.211319
Texture_SumAverage_3_45	0.824765	0.609723	1.11565	0.211319
Texture_SumAverage_3_90	0.824765	0.609723	1.11565	0.211319
Texture_SumEntropy_3_0	0.953053	0.70478	1.28879	0.75482
Texture_SumEntropy_3_135	0.972014	0.718776	1.31447	0.853755
Texture_SumEntropy_3_45	1.03232	0.763195	1.39635	0.836464
Texture_SumEntropy_3_90	1.00226	0.741097	1.35546	0.988297
Texture_SumVariance_3_0	1.09594	0.808563	1.48545	0.554909
Texture_SumVariance_3_135	1.10085	0.812176	1.49213	0.535766
Texture_SumVariance_3_45	1.13677	0.838313	1.54149	0.409383
Texture_SumVariance_3_90	1.06829	0.788455	1.44745	0.669911
Texture_Variance_3_0	1.02281	0.755055	1.3855	0.884225
Texture_Variance_3_135	1.02281	0.755055	1.3855	0.884225
Texture_Variance_3_45	1.02281	0.755055	1.3855	0.884225
Texture_Variance_3_90	1.02281	0.755055	1.3855	0.884225
