# Supplementary material for: Histopathological Images and Multi-Omics Integration Predict Molecular Characteristics and Survival in Lung Adenocarcinoma
Source: Front Cell Dev Biol. 2021 Oct 11;9:720110. doi: 10.3389/fcell.2021.720110 (PMC8542778; doi:10.3389/fcell.2021.720110)
Supplement: Supplementary Table 3 — Gene mutation frequency in training set. [file Table_3.XLSX]

## Sheet: Sheet1
Table S3. Gene mutation frequency in training set.
Somatic Alteration	Frame_Shift_Del	Frame_Shift_Ins	In_Frame_Del	In_Frame_Ins	Missense_Mutation	Nonsense_Mutation	Nonstop_Mutation	Splice_Site	Translation_Start_Site	Total	Mutated Samples	Altered Samples
TP53	9	1	2	0	62	27	0	6	0	107	101	101
TTN	7	3	0	0	184	10	0	2	0	206	94	94
MUC16	4	2	0	0	121	9	0	1	0	137	85	85
RYR2	5	1	0	0	99	10	0	2	0	117	76	76
CSMD3	5	3	0	0	103	12	0	1	0	124	74	74
ZFHX4	3	1	0	0	85	7	0	0	0	96	67	67
KRAS	0	0	0	0	65	1	0	0	0	66	63	63
USH2A	2	0	0	0	88	4	0	4	0	98	61	61
LRP1B	4	2	0	0	87	6	0	2	0	101	59	59
XIRP2	4	1	0	0	58	5	0	0	0	68	51	51
FLG	0	1	0	0	67	3	0	0	0	71	50	50
SPTA1	2	1	0	0	47	8	0	0	0	58	44	44
NAV3	2	0	0	0	51	1	0	0	0	54	44	44
ZNF536	2	1	0	0	46	3	0	0	0	52	42	42
PAPPA2	1	1	0	0	41	5	0	0	0	48	41	41
FAT3	2	0	0	0	50	3	0	1	0	56	40	40
ADAMTS12	1	1	0	0	45	3	0	1	0	51	40	40
CSMD1	0	0	0	0	46	1	0	0	0	47	40	40
KEAP1	4	0	0	0	28	4	0	2	0	38	38	38
MUC17	0	0	0	0	45	2	0	1	0	48	37	37
COL11A1	0	0	0	0	34	7	0	4	0	45	37	37
PCDH15	1	0	0	0	48	3	0	0	0	52	36	36
APOB	1	0	0	0	42	1	0	0	0	44	36	36
ZNF804A	1	0	0	0	36	4	0	0	0	41	36	36
ADGRG4	0	0	0	0	34	6	0	0	0	40	36	36
RP1L1	1	1	0	0	41	2	0	0	0	45	35	35
ANK2	0	0	0	0	38	3	0	0	0	41	35	35
CACNA1E	1	0	0	0	35	4	0	1	0	41	35	35
TNR	1	1	0	0	38	1	0	0	0	41	35	35
DNAH9	0	0	0	0	34	3	0	2	0	39	35	35
RYR3	1	0	0	0	42	2	0	2	0	47	34	34
PCLO	1	0	0	0	36	3	0	2	0	42	34	34
PTPRD	1	0	0	0	31	4	0	1	0	37	34	34
PEG3	2	1	0	0	26	6	0	0	0	35	33	33
NRXN1	1	0	0	0	36	1	0	0	0	38	32	32
VCAN	0	2	0	0	32	4	0	0	0	38	32	32
RIMS2	1	0	0	0	33	2	0	1	0	37	32	32
STK11	9	5	1	0	7	8	0	4	0	34	32	32
LRRC7	1	1	0	0	29	4	0	3	0	38	31	31
MYH1	2	0	0	0	25	9	0	0	0	36	31	31
FAM135B	0	0	0	0	31	2	0	1	0	34	31	31
HMCN1	1	2	0	0	32	4	0	2	0	41	30	30
ASTN1	0	0	0	0	36	2	0	1	0	39	30	30
MXRA5	0	0	0	0	36	2	0	0	0	38	30	30
RYR1	0	0	0	0	33	1	0	1	0	35	30	30
CDH10	1	0	0	0	29	4	0	0	0	34	30	30
FBN2	4	0	0	0	28	2	0	0	0	34	29	29
ASPM	0	1	1	0	29	0	0	0	0	31	29	29
NPAP1	0	1	0	0	36	3	0	0	0	40	28	28
PKHD1	0	0	0	0	33	1	0	1	0	35	28	28
LRP2	1	1	0	0	31	1	0	0	0	34	28	28
PCDH11X	0	0	0	0	29	4	0	0	0	33	28	28
MYH2	0	0	0	0	25	5	0	1	0	31	28	28
PCDH10	0	0	0	0	29	1	0	0	0	30	28	28
FAT4	0	0	1	0	30	1	0	0	0	32	27	27
TSHZ3	1	0	0	0	25	6	0	0	0	32	27	27
OBSCN	1	0	0	0	27	2	0	0	0	30	27	27
TNN	1	0	0	0	25	2	0	1	0	29	27	27
SYNE1	3	0	0	0	20	3	0	1	0	27	27	27
SORCS1	0	0	0	0	25	5	0	1	0	31	26	26
PXDNL	1	1	0	0	27	1	0	0	0	30	26	26
ABCA13	1	0	0	0	23	5	0	0	0	29	26	26
AHNAK	2	0	0	0	27	0	0	0	0	29	26	26
AHNAK2	2	1	0	0	29	0	0	0	0	32	25	25
EGFR	1	0	8	0	22	1	0	0	0	32	25	25
HERC2	1	0	0	0	28	2	0	0	0	31	25	25
CNTNAP2	0	0	0	0	27	2	0	1	0	30	25	25
ERICH3	1	0	0	0	25	3	0	0	0	29	25	25
PRDM9	1	0	0	0	24	3	0	1	0	29	25	25
NLRP3	1	0	0	0	27	0	0	0	0	28	25	25
TLR4	0	0	0	0	23	2	0	1	0	26	25	25
ZNF831	3	0	0	0	23	0	0	0	0	26	25	25
KIAA1109	1	0	0	0	20	3	0	1	0	25	25	25
FAM47C	2	0	0	0	30	1	0	0	0	33	24	24
SI	0	0	0	0	30	1	0	1	0	32	24	24
FLG2	0	0	0	0	29	2	0	0	0	31	24	24
TAF1L	0	0	0	0	29	2	0	0	0	31	24	24
MYH8	0	0	0	0	25	2	0	1	0	28	24	24
PKD1L1	0	0	0	0	27	1	0	0	0	28	24	24
CSMD2	1	0	0	0	23	2	0	1	0	27	24	24
PLEC	0	0	1	0	22	2	0	0	0	25	24	24
THSD7A	1	1	0	0	20	1	0	1	0	24	24	24
DNAH5	0	1	0	0	26	1	0	2	0	30	23	23
DMD	1	0	0	0	17	9	0	2	0	29	23	23
LAMA1	2	0	1	0	22	2	0	1	0	28	23	23
TG	1	0	0	0	23	2	0	2	0	28	23	23
ADGRL3	2	0	0	0	23	2	0	0	0	27	23	23
ASXL3	0	0	0	0	25	2	0	0	0	27	23	23
COL6A3	0	0	1	0	24	1	0	1	0	27	23	23
RELN	0	0	0	0	24	2	0	1	0	27	23	23
LAMA2	1	0	0	0	22	2	0	1	0	26	23	23
RP1	1	0	0	0	24	1	0	0	0	26	23	23
ANKRD30A	1	0	0	0	23	1	0	0	0	25	23	23
SLC8A1	2	0	0	0	22	1	0	0	0	25	23	23
MRC1	1	0	0	0	22	1	0	0	0	24	23	23
ZNF208	2	0	0	0	22	0	0	0	0	24	23	23
PKHD1L1	0	0	0	0	24	1	0	1	0	26	22	22
ZP4	1	0	0	0	21	2	0	2	0	26	22	22
AFF2	1	0	0	0	21	3	0	0	0	25	22	22
FAM47A	0	2	0	0	21	2	0	0	0	25	22	22
