# Supplementary material for: Histopathological Images and Multi-Omics Integration Predict Molecular Characteristics and Survival in Lung Adenocarcinoma
Source: Front Cell Dev Biol. 2021 Oct 11;9:720110. doi: 10.3389/fcell.2021.720110 (PMC8542778; doi:10.3389/fcell.2021.720110)
Supplement: Supplementary Table 4 — Differently expressed genes in groups with short or long survival. [file Table_4.XLSX]

## Sheet: Sheet1
Table S4. Differently expressed genes in groups with short or long survival.
mRNA	baseMean	log2FoldChange	lfcSE	stat	p value	padj
NTS	424.436	5.32861	0.549526	9.69674	3.11e-22	5.93e-18
NTSR1	237.338	5.44153	0.568637	9.56942	1.08e-21	1.02e-17
UPK1B	708.877	5.95713	0.640151	9.30581	1.33e-20	8.44e-17
RHCG	135.209	4.12501	0.480219	8.58986	8.71e-18	4.14e-14
IGFBP1	92.3328	4.02399	0.505683	7.95754	1.75e-15	6.68e-12
CYP17A1	33.9524	-2.48492	0.322308	-7.70979	1.26e-14	4e-11
CDH17	631.637	3.57002	0.465542	7.66853	1.74e-14	4.14e-11
HSD17B13	131.012	-2.897	0.377483	-7.67453	1.66e-14	4.14e-11
KRT6A	4825.38	4.11836	0.549189	7.49899	6.43e-14	1.36e-10
AKAP12	5032.96	2.37987	0.331848	7.17156	7.41e-13	1.41e-09
FBN2	326.876	2.7123	0.382168	7.09714	1.27e-12	2.2e-09
RSPO3	881.944	2.98047	0.423176	7.0431	1.88e-12	2.98e-09
RHOV	2367.05	2.44188	0.352039	6.9364	4.02e-12	5.89e-09
ANXA13	51.9354	3.18903	0.468349	6.80909	9.82e-12	1.34e-08
LECT1	115.163	-5.20647	0.778866	-6.68468	2.31e-11	2.94e-08
FCER2	64.7365	-2.50396	0.376729	-6.64658	3e-11	3.57e-08
GABRA2	36.3841	3.58072	0.550026	6.51008	7.51e-11	8.41e-08
ANXA10	117.678	3.27214	0.506444	6.461	1.04e-10	1.1e-07
BNC1	32.126	2.80986	0.440234	6.38264	1.74e-10	1.74e-07
KLB	280.717	-2.63613	0.413904	-6.36894	1.9e-10	1.81e-07
DSG3	47.1721	3.24714	0.515795	6.2954	3.07e-10	2.78e-07
BTBD16	64.9382	2.26356	0.370913	6.10268	1.04e-09	9.02e-07
WIF1	2264.2	-3.02857	0.49818	-6.07926	1.21e-09	9.99e-07
GDPD2	15.3471	2.15746	0.356516	6.0515	1.44e-09	1.12e-06
PEBP4	852.585	-2.47381	0.40911	-6.0468	1.48e-09	1.12e-06
CREG2	114.865	2.45524	0.406647	6.03777	1.56e-09	1.14e-06
IRX4	10.6792	4.34513	0.730164	5.95089	2.67e-09	1.88e-06
HOXA13	38.2635	4.46128	0.754832	5.9103	3.41e-09	2.32e-06
SLC6A4	107.248	-2.48364	0.425535	-5.83651	5.33e-09	3.5e-06
FAM83A	9440.09	1.86127	0.319301	5.82921	5.57e-09	3.53e-06
SALL1	65.7566	3.56211	0.616364	5.77923	7.5e-09	4.46e-06
ERO1L	13542.6	1.11201	0.192302	5.78265	7.35e-09	4.46e-06
LRRC66	66.7726	2.15088	0.374333	5.74589	9.14e-09	5.27e-06
TRPA1	59.7163	2.2541	0.39502	5.7063	1.15e-08	6.28e-06
CALB2	181.668	2.34671	0.411111	5.70821	1.14e-08	6.28e-06
CXCL5	1900.66	2.58419	0.457356	5.65028	1.6e-08	8.02e-06
MUCL1	37.4278	2.80349	0.495643	5.65628	1.55e-08	8.02e-06
CIDEC	20.4985	2.78169	0.492045	5.65333	1.57e-08	8.02e-06
TNS4	2599.9	2.31167	0.41075	5.62793	1.82e-08	8.8e-06
ACSM5	47.282	-1.64033	0.29159	-5.62547	1.85e-08	8.8e-06
SCGB3A1	6480.57	-2.50983	0.448074	-5.60137	2.13e-08	9.87e-06
KCNF1	100.804	2.25513	0.403155	5.59371	2.22e-08	1.01e-05
PLEK2	1115.86	1.27833	0.228863	5.58555	2.33e-08	1.03e-05
GNPNAT1	2482.23	0.996862	0.178602	5.58148	2.38e-08	1.03e-05
STEAP1B	111.409	1.96599	0.353495	5.56158	2.67e-08	1.08e-05
LYPD3	1208.41	1.88879	0.339236	5.56778	2.58e-08	1.08e-05
MAFK	4273.89	1.36909	0.246031	5.5647	2.63e-08	1.08e-05
CCKBR	4.74029	-2.67778	0.483435	-5.53906	3.04e-08	1.15e-05
ADM	1367.95	1.53464	0.277145	5.53734	3.07e-08	1.15e-05
CDX2	64.1291	3.74415	0.674872	5.54794	2.89e-08	1.15e-05
LINGO2	10.4852	2.42646	0.437802	5.54237	2.98e-08	1.15e-05
SLC16A11	120.663	-1.479	0.268969	-5.49877	3.82e-08	1.4e-05
UNC5D	34.2415	3.24319	0.598081	5.42266	5.87e-08	2.11e-05
TDRD1	137.399	-2.46507	0.454943	-5.41841	6.01e-08	2.12e-05
FCAMR	25.4296	-2.07833	0.38493	-5.39925	6.69e-08	2.32e-05
SH2D5	36.2237	2.15519	0.399415	5.39586	6.82e-08	2.32e-05
TFF1	773.694	3.18136	0.591686	5.37677	7.58e-08	2.53e-05
C1QL2	22.3948	-2.82929	0.527068	-5.36797	7.96e-08	2.61e-05
TM4SF4	525.365	2.83713	0.529646	5.35666	8.48e-08	2.73e-05
CCT6A	12532.7	0.804632	0.150495	5.34659	8.96e-08	2.8e-05
A1CF	7.71026	2.57998	0.48247	5.34744	8.92e-08	2.8e-05
CRISP3	54.4008	2.95256	0.55476	5.32223	1.03e-07	3.15e-05
CR2	548.315	-1.98213	0.372868	-5.31591	1.06e-07	3.21e-05
SLC30A3	51.3721	-1.81966	0.342723	-5.3094	1.1e-07	3.27e-05
CHIA	740.878	-2.58487	0.48781	-5.29893	1.16e-07	3.36e-05
SERPINA9	10.5351	-2.63282	0.496774	-5.29983	1.16e-07	3.36e-05
SLC14A1	95.313	-1.49758	0.282961	-5.29254	1.21e-07	3.4e-05
S100A7	24.0197	3.30696	0.624967	5.29141	1.21e-07	3.4e-05
PITX3	4.52766	2.11497	0.401703	5.26501	1.4e-07	3.87e-05
AQP6	41.3241	-2.05829	0.391373	-5.25915	1.45e-07	3.94e-05
KYNU	2937.28	1.93056	0.367928	5.2471	1.55e-07	4.14e-05
BIRC3	5125.55	1.33099	0.253854	5.24314	1.58e-07	4.17e-05
MYBPH	83.0692	-2.19466	0.419432	-5.23245	1.67e-07	4.36e-05
PLCD3	1049.08	1.15397	0.221179	5.21735	1.82e-07	4.67e-05
PDIA2	77.9692	-1.97233	0.379689	-5.1946	2.05e-07	5.21e-05
CRHR2	45.1195	-1.8514	0.35835	-5.16646	2.39e-07	5.97e-05
ANLN	3024.08	1.35743	0.26323	5.15682	2.51e-07	6.21e-05
FIBCD1	207.726	1.86633	0.365935	5.10018	3.39e-07	8.28e-05
DNASE1L3	111.93	-1.69622	0.333099	-5.09223	3.54e-07	8.53e-05
PENK	51.0584	-1.81168	0.356051	-5.08825	3.61e-07	8.6e-05
CALB1	41.2568	2.31081	0.455618	5.0718	3.94e-07	9.26e-05
SHC1	10152.7	0.742692	0.146683	5.06324	4.12e-07	9.57e-05
F2	25.8925	3.13676	0.620113	5.05837	4.23e-07	9.58e-05
ORM1	507.975	-2.28541	0.451694	-5.05964	4.2e-07	9.58e-05
RNASE10	6.0388	2.04807	0.407136	5.03044	4.89e-07	0.000109579
AP1S3	679.607	0.89681	0.178446	5.02568	5.02e-07	0.000111031
FUT4	592.591	0.792712	0.158013	5.01674	5.26e-07	0.000114979
LDLRAD3	480.189	1.08946	0.217283	5.01402	5.33e-07	0.000115294
GSTA3	16.3658	-2.41879	0.483084	-5.00698	5.53e-07	0.000118249
E2F7	306.723	1.46749	0.294527	4.98255	6.28e-07	0.00013271
LAMA3	6621.84	1.66489	0.335598	4.96095	7.01e-07	0.000146725
ARNTL2	2280.11	1.45165	0.293533	4.94543	7.6e-07	0.000153841
DHRS2	108.619	-1.79815	0.36349	-4.94689	7.54e-07	0.000153841
RPE65	6.65207	2.97009	0.600527	4.94581	7.58e-07	0.000153841
CD207	414.183	-2.07414	0.419875	-4.93989	7.82e-07	0.000156614
CCL17	140.595	-1.69785	0.344202	-4.93273	8.11e-07	0.000157496
ANGPTL4	3615.04	1.64498	0.333332	4.93495	8.02e-07	0.000157496
FGB	5698.71	3.37924	0.684932	4.93368	8.07e-07	0.000157496
FSIP2	159.383	1.86641	0.379278	4.92095	8.61e-07	0.000163929
RAET1G	55.1619	1.54877	0.314635	4.92244	8.55e-07	0.000163929
