# Supplementary material for: Histopathological Images and Multi-Omics Integration Predict Molecular Characteristics and Survival in Lung Adenocarcinoma
Source: Front Cell Dev Biol. 2021 Oct 11;9:720110. doi: 10.3389/fcell.2021.720110 (PMC8542778; doi:10.3389/fcell.2021.720110)
Supplement: Supplementary Table 5 — Included proteins. [file Table_5.XLSX]

## Sheet: Sheet1
Table S5. Included proteins.
Protein
14-3-3_beta	ETS-1	Rab25
14-3-3_epsilon	EZH2	Rad50
14-3-3_zeta	FASN	Rad51
4E-BP1	FOXO3a	Raptor
4E-BP1_pS65	FOXO3a_pS318_S321	Rb
4E-BP1_pT37_T46	Fibronectin	Rb_pS807_S811
4E-BP1_pT70	FoxM1	Ret_pY905
53BP1	G6PD	Rictor
A-Raf_pS299	GAB2	Rictor_pT1135
ACC1	GAPDH	S6
ACC_pS79	GATA3	S6_pS235_S236
ACVRL1	GSK3-alpha-beta	S6_pS240_S244
AMPK_alpha	GSK3-alpha-beta_pS21_S9	SCD
AMPK_pT172	GSK3_pS9	SETD2
AR	HER2	SF2
ARHI	HER2_pY1248	STAT3_pY705
ARID1A	HER3	STAT5-alpha
ASNS	HER3_pY1289	Shc_pY317
ATM	HSP70	Smac
Acetyl-a-Tubulin-Lys40	Heregulin	Smad1
Akt	IGFBP2	Smad3
Akt_pS473	INPP4B	Smad4
Akt_pT308	IRS1	Snail
Annexin-1	JNK2	Src
Annexin_VII	JNK_pT183_pY185	Src_pY416
Axl	KEAP1	Src_pY527
B-Raf	Ku80	Stathmin
BRCA2	LCN2a	Syk
Bad_pS112	LKB1	Synaptophysin
Bak	Lck	TAZ
Bap1-c-4	MACC1	TFRC
Bax	MAPK_pT202_Y204	TIGAR
Bcl-2	MEK1	TSC1
Bcl-xL	MEK1_pS217_S221	TTF1
Beclin	MIG-6	Thymidilate-Synthase
Bid	MSH2	Transglutaminase
Bim	MSH6	Tuberin
C-Raf	MYH11	Tuberin_pT1462
C-Raf_pS338	Mre11	VEGFR2
CD20	Myosin-IIa_pS1943	VHL
CD274	N-Cadherin	XBP1
CD31	N-Ras	XRCC1
CD49b	NDRG1_pT346	YAP
CDK1	NF-kB-p65_pS536	YAP_pS127
CK5	NF2	YB-1
CTLA4	Napsin-A	YB-1_pS102
Caspase-3	Notch1	beta-Catenin
Caspase-7_cleavedD198	Nrf2	c-Jun_pS73
Caspase-8	P-Cadherin	c-Kit
Caspase-9	PAI-1	c-Met
Caveolin-1	PARP-Ab-3	c-Met_pY1235
Chk1	PARP_cleaved	c-Myc
Chk1_pS345	PCNA	cIAP
Chk2	PDCD1	eEF2
Chk2_pT68	PDCD4	eEF2K
Chromogranin-A-N-term	PDK1	eIF4E
Claudin-7	PDK1_pS241	mTOR
Collagen_VI	PEA15	mTOR_pS2448
Cyclin_B1	PEA15_pS116	p16_INK4a
Cyclin_D1	PI3K-p110-alpha	p21
Cyclin_E1	PI3K-p85	p27
Cyclin_E2	PKC-alpha	p27_pT157
DJ-1	PKC-alpha_pS657	p27_pT198
Dvl3	PKC-delta_pS664	p38_MAPK
E-Cadherin	PKC-pan_BetaII_pS660	p38_pT180_Y182
E2F1	PR	p53
EGFR	PRAS40_pT246	p62-LCK-ligand
EGFR_pY1068	PRDX1	p63
EGFR_pY1173	PREX1	p70S6K
ER-alpha	PTEN	p70S6K_pT389
ER-alpha_pS118	Paxillin	p90RSK
ERCC1	RBM15	p90RSK_pT359_S363
ERK2	Rab11
